# Supplementary material for: Immunopeptidome Diversity in Chronic Lymphocytic Leukemia Identifies Patients with Favorable Disease Outcome
Source: Cancers (Basel). 2022 Sep 25;14(19):4659. doi: 10.3390/cancers14194659 (PMC9563800; doi:10.3390/cancers14194659)
Supplement: Supplementary file 1 [file cancers-14-04659-s001.zip]

Archive with 1 entries (1 files):
- cancers-1881737-supplementary.pdf
